# Supplementary material for: Assessment of the Effectiveness of Ventilation Controls in Managing Airborne and Surface Lead Levels at a Newly Commissioned Indoor Shooting Range
Source: Int J Environ Res Public Health. 2022 Sep 16;19(18):11711. doi: 10.3390/ijerph191811711 (PMC9517389; doi:10.3390/ijerph191811711)
Supplement: Supplementary file 1 [file ijerph-19-11711-s001.zip]

Archive with 1 entries (1 files):
- ijerph-1860749-supplementary.pdf
